# Supplementary material for: Molecular epidemiology of methicillin-resistant Staphylococcus aureus in Gulf Cooperation Council countries (2010–2025): a scoping review
Source: Front Microbiol. 2025 Nov 19;16:1714252. doi: 10.3389/fmicb.2025.1714252 (PMC12673209; doi:10.3389/fmicb.2025.1714252)
Supplement: Supplementary file 1 [file Table_1.XLSX]

## Sheet: Articles Selected
Search strategy: (("MRSA"[All Fields] OR "methicillin resistant staphylococcus aureus"[All Fields]) AND ("UAE"[All Fields] OR "Saudi Arabia"[All Fields] OR "Kuwait"[All Fields] OR "Bahrain"[All Fields] OR "Oman"[All Fields] OR "Qatar"[All Fields] OR "GCC"[All Fields] OR "Gulf Region"[All Fields])) AND (2010/1/1:2025/7/31[pdat])
Supplementary Table 1. Articles meeting the inclusion criteria for this study
PMID	Year of study	Country	Study type	Sample size	Setting	Key findings	Molecular typing method
30677533	2007-2017	UAE	Molecular study	2 UAE samples	Hospital	UAE CC1-MRSAIV isolates exhibited the WA MRSA-1/45/57 genotypic pattern. They harbor blaZ, sak, scn, sea, seh, sek and seq which are all characteristic features associated with WA MRSA-1/57/45.	WGS
33122734	2017-2019	UAE	Molecular study	625 MRSA	Hospital	Increasing predominance of community associated MRSA lineages (CA-MRSA). Several strains harboured SCC-borne fusidic acid resistance (fusC) (n= 181). Pandemic MRSA clones detected included CC30-MRSA-IV (PVL+) (Southwest Pacific Clone) and the HA-MRSA lineage CC239-MRSA-[mec III + Cd/Hg + ccrC].	DNA Microarray
23919760	2011-2012	UAE	Retrospective study	187	Hospital	30% incidence of CA-MRSA, all of which carried SCCmec type IV with mecA and PVL genes and high resistance to ciprofloxacin and sulfamethoxazole–trimethoprim.	PCR
22039280	2003-2008	UAE	Molecular study	52	Hospital	During the first study period the incidence of MRSA was 5.2%, which increased to 12.3% during the second period. In 2003, HA-MRSA strains represented the majority of isolates (61.5%), while in 2008, CA strains dominated, composing 73.1% of the strains. These mostly included ST80-MRSA-IV, ST5-MRSA-IV and ST1-MRSA with non-typable SCCmec types being the most frequent. Only one-third of the CA-MRSA …	PCR
33373731	2015-2018	UAE	Molecular study	1235	Hospital	Ceftaroline-resistant isolates of MRSA causing SSTIs were not identified in Middle East and African countries in 2015-2018 using recently revised CLSI (in 2019) or EUCAST (in 2018) breakpoint criteria.	No typing was done in this study
39123630	2022-2023	UAE	Molecular study	1 MRSA	Food Supply	Of 343 salad items, only one isolate was confirmed to have MRSA. It belonged to multi-locus sequence type ST-672 and spa type t384 and was isolated from imported fresh dill.	WGS
39858310	2025	UAE	Cross-sectional	185 MRSA	Hospital	CC5, CC6, CC361, CC22, CC1 and CC8 were the predominant clonal complexes found. 36% of the isolates were identified as Pvl positive. The fusC gene was found in 13% of the isolates.	DNA Microarray
23782067	2009-2010	Qatar	Molecular study	61	Hospital	The predominant MRSA strain types found were USA1100 (SW Pacific Clone), USA800 (Paediatric Clone) and EMRSA-15. The global spread of community-associated MRSA strains continues unabated and clearly extends to the Middle East. This not only includes ST80-MRSA-IV, which is well known in Europe, but also USA300 and USA400 strains typically associated with North America. Finding the USA300 clone in …	PCR
34835526	-	Qatar	Molecular study	7	Food Supply	No antimicrobial resistance (AMR) was detected to daptomycin, nitrofurantoin, linezolid, and tigecycline, while high AMR prevalence was determined to erythromycin (50.6%), tylosin tartrate (42.7%), penicillin (72%), and tetracycline (68.9%). All strains were susceptible to triclosan and benzalkonium chloride, with no cross-resistance between antimicrobials and disinfectants.	No typing was done in this study
21454996	2005-2006	Bahrain	Cross-sectional	69 MRSA	Hospital	A total of 112 patients (62 MRSA; 50 MRCoNS) provided stool for VRE screening. Of these 13 stool specimens (11.6%) were VRE-positive. All the VRE isolates were from MRSA-positive patients, thus positivity rate among MRSA patients was 20.9% (n/N = 13/62). These were predominantly Enterococcus gallinarum with vanC1 genotype and one strain was Enterococcus faecium (vanB genotype). Two E. gallinarum …	No typing was done in this study
37168202	2020-2021	Bahrain	Cross-sectional	97 MRSA	Hospital	“Predominantly CA-MRSA expressed SCCmec types IV (68%, n=58) and V (32%, n=27), whereas HA-MRSA predominantly harbored SCCmec types II (33%, n=4), III (25%, n=3), and V (33%, n=4)” PVL detection was 62% (n=60) in MRSA, and 66% of CA-MRSA was PVL positive. PVL was only in 33% of HA-MRSA however (SCCmec II & IV).	PCR
35647383	2009-2019	Bahrain	Retrospective study	1338	Hospital	One case of linezolid resistance; overall higher resistance to macrolides, with no significant changes over the years.	No typing was done in this study
25356354	2011	Oman	Molecular study	79	Hospital	The MRSA isolates belonged to diverse genetic backgrounds with ST6-IV/t304 clone, detected in 39.2% of the isolates, as the dominant clone.	PCR
26768668	2016	Oman	Cross-sectional	75	Hospital	Nasal colonization with HA-MRSA was found in 47 individuals (15.5%). Antibiotic resistance to erythromycin (48%) and clindamycin (29%) was relatively high. 9.3% HA-MRSA isolates were vancomycin resistant (6.6% nasal carriage).	No typing was done in this study
28977793	2011-2015	Kuwait	Retrospective study	6922	Hospital	60.7% of the isolates belonged to CA-MRSA. Whereas the prevalence of resistance to most antibiotics showed annual variations, those resistant to chloramphenicol and rifampicin increased from 2.6 and 0.1% to 9.6 and 1.6%, respectively, and high-level mupirocin resistance declined from 9.3% in 2011 to 3.6% in 2015.	PCR
31811246	2016	Kuwait	Molecular study	209	Hospital	Despite the emergence of MRSA with diverse genetic backgrounds over the years, ST239-MRSA-III remained the dominant clone in the hospital.	DNA Microarray
34348297	2018	Kuwait	Molecular study	97	Hospital	The MRSA isolates belonged to diverse genetic backgrounds with the majority carrying the fusC resistance determinants. The high prevalence of FA resistance belonging to diverse genetic backgrounds warrants a review of FA usage in the country to preserve its therapeutic benefits.	DNA Microarray/PCR
34680830	2014-2015	Kuwait	Molecular study	54 chloramphenicol-resistant MRSA isolates	Hospital	The fexA-positive isolates belonged to CC5-ST627-VI-t688/t450/t954 (n = 45), CC5-ST5-V-t688 (n = 6), whereas the cat-positives isolates were CC8-ST239-III-t037/t860 (n = 3).	DNA Microarray/PCR
23635861	2011	Kuwait	Molecular study	22	Hospital	The study demonstrated the emergence of novel MRSA strains including novel ST60 and ST194 clones. Eight isolates contained genes for PVL while 15 and 6 carried genes for types 5 and 8 capsular polysaccharide, respectively.	PCR
28775716	2013	Kuwait	Molecular study	121 MRSA	Hospital	Multi-drug resistant ST239/t945 lineage containing a qac gene was the most identified S. aureus. The results showed SCCmec II, III, IV, and V were present in 0.8, 21.5, 69.4, and 8.3% of the MRSA isolates.	PCR
23147072	2009-2010	Kuwait	Molecular study	89 MRSA	Hospital	Genes for PVL were detected in 13 (14.6%) and 24 (12.0%) of the MRSA and MSSA isolates, respectively.	PCR
28640870	2006-2011	Kuwait	Retrospective study	103	Hospital	31 (30.0%) isolates were positive for PVL. Molecular typing revealed the presence of 11 clonal complexes and 23 clones with ST5-V-t002, (N = 22), ST22-IV-t223 (N = 18), ST22-IV-t852 (N = 10), ST80-IV-t044 (N = 7), ST5-V-t688 (N = 5), ST772-V-t657 (N = 5) and ST239-IIIt860 (N = 4) constituting 66.9% of the isolates.	PCR
23599613	2011	Kuwait	Prospective Observational Study	71	Hospital	HA-MRSA patients were found to have more multidrug resistant characteristics than CA-MRSA patients. CA-MRSA isolates are typically susceptible to more antimicrobials than HA-MRSA isolates are, including clindamycin, trimethoprim–sulfamethoxazole, and the aminoglycosides.	No typing was done in this study
36479234	2012-2019	Kuwait	Retrospective study	269 MRSA	Hospital	All 269 MRSA and 180 MSSA isolates were susceptible to daptomycin, linezolid, teicoplanin, tigecycline and vancomycin. All MSSA and 99.3% of MRSA were ceftaroline susceptible. Levofloxacin and erythromycin had the lowest susceptibility rates (82.2%) among both MRSA and MSSA	No typing was done in this study
29466931	2018	Kuwait	Molecular study	166 HA-MRSA	Hospital	Ceftaroline’s MIC90s against both community-associated methicillin-resistant S. aureus (MRSA) and hospital-acquired MRSA were 0.5 and 1 mg/L, respectively	No typing was done in this study
21292856	2007	Kuwait	Molecular study	29	Hospital	The results showed the transmission of a rare clone of community-associated MRSA belonging to ST97 with the SCCmec-V genotype among neonates in a NICU and SCBU.	PCR
38276187	2020	Kuwait	Molecular study	60	Hospital	The dominant spa types were t304 (n = 4), t442 (n = 4), t311 (n = 3), t688 (n = 3), and t1234 (n = 3). Spa types t701 and t5923 were each identified in two isolates. Twenty-three spa types occurred in single isolates. Sixteen isolates could not be assigned to a spa type. five genotypes: CC5-MRSA-V + SCCfus, WAMRSA-14/109 (n = 10); CC5-MRSA-VI + SCCfus (n = 6); CC5-MRSA-IV [PVL+] (n = 1); CC5-MRSA…	DNA Microarray/PCR
34025612	2016-2018	Kuwait	Molecular study	5223	Hospital	Increase in the prevalence of the CC361-MRSA isolates with the dominance and transmission of a newly emerged ST672-MRSA [V/VT + fus] genotype in Kuwait hospitals.	DNA Microarray/PCR
32110072	2020	Kuwait	Molecular study	1327	Hospital	Of 1327 MRSA isolates, 42 (3.1%) were identified as CC15-MRSA, a previously rare clone among human patients. The isolates expressed resistance to multiple antibiotics including fusidic acid, gentamicin, and tetracycline, harbored genes for multiple virulence factors but lacked genes for staphylococcal enterotoxins, toxic shock syndrome toxins and exfoliative toxins.	DNA Microarray/PCR
38990431	2019-2022	Kuwait	Molecular study	2	Hospital	The emergence of edcP-SCC and sasX-positive CC239 strain shows that, against a global trend towards community-associated MRSA, the ancient pandemic CC239 Hospitalstrain still continues to evolve and to cause outbreaks.	DNA Microarray/WGS
29668723	2016	Kuwait	Molecular study	1327	Hospital	The majority of the isolates belong to type IV and type V. Spa types t688, t304, t860, t127, t044, t311, t002, t223, t267, t019, t3841, t005, t084, t852, and t657 constituting 51.0%. 102 (7.68%) isolates were identified as novel variants of internationally recognized MRSA clones. Forty-six (45.1%) of these isolates were positive for PVL and 89 (87.2%) were resistant to fusidic acid mediated by fu…	DNA Microarray/PCR
35992657	-	Kuwait	Molecular study	636 CC22 isolates	Hospital	The study revealed an ongoing domination of the CC22-MRSA-[tst1+] genotype and the emergence of new clones bearing SCCmec IV + V and multiply resistant variants.	DNA Microarray/PCR
27631623	1992-2010	Kuwait	Molecular study	400	Hospital	Although ST239-MRSA-III, a healthcare-associated clone remained the dominant MRSA clone overtime, the newly emerged clones consisted mostly of community-associated.	DNA Microarray/PCR
31969864	2016-2017	Kuwait	Molecular study	202 LA-MRSA	Hospital	The study revealed that LA-MRSA constituted 7.1% of MRSA isolated from patients in hospitals in Kuwait in 2016–2017.The LA-MRSA isolates consisted of CC96 (N = 31), CC97 (N = 169), and CC398 (N = 2). t11822 (N = 13) as the most prevalent spa type. The presence of LA-MRSA with different genetic backgrounds suggests its independent acquisition from different sources.	DNA Microarray/PCR
33076838	2016-2017	Kuwait	Molecular study	4726	Hospital	Most of the MRSA isolates obtained in 2016 and 2017 were resistant to fusidic acid (52.9%).	DNA Microarray/PCR
21050425	2005-2006	Kuwait	Molecular study	135 CA-MRSA	Hospital	ST80-SCCmecIV was the most common CA-MRSA clone in Kuwait hospitals. 61.5% of the isolates were PVL positive.	PCR
27829243	2005-2007	Kuwait	Molecular study	25 MRSA	Hospital	The HA-MRSA clone ST239-III persistently colonized patients admitted to the ICU	PCR
27222714	2005 & 2010	Kuwait	Molecular study	37 EMRSA-15	Hospital	Eight isolates (21.6%) were positive for Panton-Valentine leukocidin (PVL). The tst1 positive-ST22-IVa-t223 (Middle Eastern variant) and the CC22-PVL(+) EMRSA-15 variant were the dominant EMRSA-15 variants in Kuwait hospitals.	DNA Microarray/PCR
30951513	2009	Kuwait	Molecular study	1	Hospital	The isolate carried the SCCmec V genetic element, belonged to coagulase type XIIIa, spa type t903, and was assigned to clonal complex 1153 and sequence type ST1153 (ST1153-V-t903). This highlights the increasing burden of CA-MRSA in the community and the risk of its acquisition from bites of animals.	DNA Microarray/PCR
35044944	2019-2020	Saudi Arabia	Cross-sectional	41 MRSA	Community	High methicillin-resistant Staphylococcus aureus colonization rate was found among the center residents (24.7%) and employees (15.8%). The center exhibited a higher prevalence of MRSA colonization than in similar institutions. Poor personal hygiene and infection control measures are likely the cause.	No typing was done in this study
35913203	2019-2020	Saudi Arabia	Molecular study	7 MRSA	Food Supply	All MRSA isolates possessed genotypes previously identified to infect humans, including isolates harboring ST6-SCCmec IV-t304 (n = 4), ST5-SCCmec VI- t688 (n = 2) and ST5-SCCmec V-t311 (n = 1)	WGS
25771468	2013-2014	Saudi Arabia	Molecular study	58 MRSA	Hospital	HA-MRSA strains (n = 40) were grouped into three SCCmec types: type I (n = 18), type II (n = 7), and type III (n = 15). CA-MRSA strains were grouped into two SCCmec types: type IV (n = 11) and type V (n = 6). However, one isolate was non-typeable using the multiplex SCCmec. These results suggest that CA- and HA-MRSA are likely to coexist in hospitals.	PCR
33854075	2017-2020	Saudi Arabia	Molecular study	13	Hospital	4 isolates harboured enterotoxin genes sek and seq. The staphylokinase gene sak and scn (staphylococcal complement inhibitor) were always present. All isolates carried the penicillinase operon (blaZ/blaI/blaR).	DNA Microarray/WGS
40299023	2019-2023	Saudi Arabia	Retrospective study	849 MRSA	Hospital	The sensitivity rate of vancomycin reached 95%, but MRSA displayed significantly reduced susceptibility to fluoroquinolones at 39.3% to 46.3% compared to MSSA, with rates at 81.5% to 85.5%.	No typing was done in this study
39976907	2018-2019	Saudi Arabia	Cross-sectional	200 MRSA strains	Hospital/Community	61.6% of the MRSA strains were classified as type III (hospital-acquired), while 32.4% of the MRSA strains were identified as type IV. Six percent remained of an unknown type.	PCR
32859551	2013-2018	Saudi Arabia	Molecular study	736	Hospital	Majority of MRSA isolates were susceptible to vancomycin with MIC less than 1. Although most of MRSA isolated remained very susceptible to vancomycin there was evidence of dynamic vancomycin MIC creep over time. The development of vancomycin MIC creep can reflect a clonal replacement, drug overuse, the availability of alternative drugs and antibiotic restriction in stewardship programs.	No typing was done in this study
32566056	-	Saudi Arabia	Molecular study	17 MRSA	Community	The prevalence of community-associated (CA) MRSA (SCCmec IV and V) was more common than hospital-associated (HA) MRSA in our study samples. About 47% of MRSA were multidrug resistant (MDR) as acquired resistance to beta-lactam, macrolide, and aminoglycoside antibiotics. However, all the MRSA isolates showed susceptibility to vancomycin, tigecycline, and linezolid.	PCR
28203096	2011-2012	Saudi Arabia	Retrospective study	50	Hospital	All isolates were sensitive to vancomycin, teicoplanin, and linezolid, and only one-third of the isolates tested were sensitive to ciprofloxacin. Beta-lactams (inactive therapy for MRSA) were prescribed 21% of the time across all lines of therapy, with 42% of patients receiving first-line beta-lactams. Fifteen percent of patients did not receive any antibiotics that were considered to be MRSA act…	No typing was done in this study
26796298	2013-2014	Saudi Arabia	Molecular study	1	Community	MRSA isolate was identified as CC80-MRSA-IV/PVL+. Although there was low carriage of MRSA, the MSSA isolates harbored various resistance and virulence genes including those usually seen in MRSA isolates. The presence of isolates with incomplete SCCmec elements plus putative resistance and virulence genes is of concern.	DNA Microarray
34867012	2019-2020	Saudi Arabia	Molecular study	51	Food Supply	MRSA belonged mostly to SCCmec type II. Many MRSA isolates were identified as MDR and 28.6% carried vancomycin resistance genes such as vanB. Raw milk and unpacked cheese in the Kingdom of Saudi Arabia (Riyadh) is a potential vehicle for multidrug resistant MRSA transmission.	PCR
33214746	-	Saudi Arabia	Molecular study	28	Hospital	Thirteen MRSA isolates (46%) tested positive for PVL gene; 54% related to HA-MRSA infection and 46% to CA-MRSA infection. No correlation was found between positivity to PVL and CA/HA-MRSA infections. Association between MRSA ST-80 and PVL positive is found without susceptibility to antimicrobial agents. An in-depth study using a larger number of clinical MRSA ST-80 samples is required to establis…	PCR
34123631	2013-2017	Saudi Arabia	Retrospective study	184	Hospital	Risk factors include male gender and history of recent Hospital or ICU infections. Almost all isolates were susceptible to vancomycin, linezolid, and tigecycline.	No typing was done in this study
29891150	-	Saudi Arabia	Molecular study	20	Food Supply	Univariable association between the prevalence of MDR/MRSA strains and management practices indicated a higher prevalence with larger size flocks, where raising animals for both meat and milk production, and where antibiotics were used during the last 30 days, the latter was particularly pertinent to penicillin-streptomycin.	No typing was done in this study
23318757	2010	Saudi Arabia	Molecular study	120	Hospital	The presence of the toxin genes seb, sec, seg and sei was significantly elevated in MRSA strains isolated from cancer patients. The PVL gene was not detected in any of the isolates from groups with cancer and without.	PCR
31564924	2017	Saudi Arabia	Molecular study	125	Hospital	The findings demonstrated the first identification of CC152, CC361 and CC1153 MRSA as well as ST5-MRSA-[I+fus], “Geraldine Clone”, CC6-MRSA-IV (PVL+) and CC88-MRSA-V (PVL+), WA MRSA-117 in Saudi Arabia. Four novel variants were identified: CC5-MRSA-[VI+fus+tirS], CC22-MRSA-[V/VT+fus] (PVL+), CC152-MRSA-[V+fus](PVL+) and CC361-MRSA-[VT+fus]. CC5 and CC6 were predominant. All the novel variants ide…	DNA Microarray
31983916	-	Saudi Arabia	Molecular study	107	Hospital	clfA-R was useful in rapid genotyping and implied host-specific phenotypic properties of the ClfA. It has been recommended that the approach used in regional laboratories for uniform strain-profiling. Future work will show more insights into the gene content and origins of clones.	PCR
27375611	2014	Saudi Arabia	Molecular study	25	Food Supply	The MRSA isolates were grouped into 4 clonal complexes (CCs) namely CC1-MRSA-IV/SCCfus (n = 2), CC15-MRSA-V/SCCfus (n = 4), CC80-MRSA-IV/PVL+ (n = 5), and CC88-MRSA-IV/PVL+ (n = 2). All CC15-MRSA-V/SCCfus isolates were obtained from camel meat. This is the first study to demonstrate the novel CC15-MRSA-V/SCCfus in retail camel meat.	DNA Microarray
32202302	2016	Saudi Arabia	Molecular study	10	Food Supply	10% of tested samples containt heat resistant MRSA.	No typing was done in this study
38439950	2020-2022	Saudi Arabia	Cross-sectional	69	Hospital	All MRSA isolates were sensitive to vancomycin and linezolid, while 85 % were sensitive to Trimethoprim/ sulfamethoxazole.	No typing was done in this study
28706447	2011-2012	Saudi Arabia	Retrospective study	87	Hospital	The 87 MRSA cSSTI patients received a total of 131 unique antibiotics designated by study investigators to be first-line therapy (as some regimens consisted of multiple antibiotics), with only 64.4% receiving an MRSA-active treatment as part of their first line. 56% percent of patients received beta-lactams (thus representing inactive therapy), and the most frequently prescribed MRSA-active antib…	No typing was done in this study
24619270	-	Saudi Arabia	Cross-sectional	114	Community	Incidence rate was 76% among healthcare workers. 4 types of MRSA were identified using RFLP.	PCR
31865293	2016	Saudi Arabia	Molecular study	6	Community	6.5% carriage rate of MRSA among healthcare workers, which included 2 isolates belonging to CC5-MRSA-[VI+fusC], and one each of CC5-MRSA-V; CC22-MRSA-IV (tst1+); CC80-MRSA-IV [pvl+] ("European CA-MRSA Clone") and CC97-MRSA-[V+fusC].	DNA Microarray
38282615	2021-2022	Saudi Arabia	Molecular study	56 clinical isolates and 11 meat isolates	Hospital/Food Supply	CC97 was the second most common clone in meat, composing the majority of MRSA isolates. 100% of MRSA were classified as MDR. mecA, aph(2’’)-Ih, fusC, and tet38 were identified in three meat sample clones and were associated with CC97.	PCR/WGS
22823982	-	Saudi Arabia	Molecular study	90	Hospital	Five major MRSA strains from four clonal complexes were identified CC8/ST239-III (20.75%), PVL-positive as well as -negative CC22-IV (18.87% and 9.43%, respectively), PVL-positive CC30-IV (12.26%) and PVL-positive CC80-IV (17.92%). Minor strains, which accounted for less than 3% each, included CC1-IV/SCCfus, PVL-positive CC1/ST772-V, PVL-positive as well as- negative CC5-IV, CC5-IV/SCCfus, CC5-V,…	DNA Microarray
23267872	2009-2010	Saudi Arabia	Molecular study	80	Hospital	In this study, 16 (53.3%) strains of MRSA had reduced rates of susceptibility to vancomycin (VISA/VRSA); all of them showed MIC > 8 μg/mL according to the National Committee for Clinical Laboratory Standards (NCCLS). Moreover, the first isolation of the strain D958, with methicillin-resistant S. aureus with reduced susceptibility to vancomycin, was isolated from a 69-year-old Saudi male. Thirty S…	No typing was done in this study
22885195	2009-2011	Saudi Arabia	Molecular study	101	Hospital	38 strains (37.6%) showed positive amplification of 433 base pair fragments specifi c for PVL gene. The most predominant SCC mec type among the examined isolates is type V 43 (42.5) followed by SCCmec type III 39 (38.6%). Moreover, the most predominant SCC mec type among the examined isolates from Jeddah, King Saudi Arabia is type V (42.5%), followed by Type III (38.6%).	PCR
22640461	2009	Saudi Arabia	Molecular study	15	Hospital	Pulsed-field gel electrophoresis showed that all of the tested isolates from one strain except one, all contained the staphylococcal cassette chromosome mec (SCCmec) type IV.	PCR
25523075	2011	Saudi Arabia	Cross-sectional	103	Community	All MRSA isolates belonged to SCCmec type V and IVa, where some isolates in Saudi Arabia remained nontypeable. Surprisingly PVL(+) isolates were low in frequency: 12% of MRSA isolates in Saudi Arabia. Novel spa type was detected t11841 in Saudi Arabia. We found 12 spa types out of 15 isolates from Saudi Arabia. Only two spa types t008 and t223 coexisted in both countries. Four clonal complexes (C…	PCR
29544544	2010-2011	Saudi Arabia	Molecular study	106	Hospital	Sccmec-IV was the most frequently detected genotype (77.3%) followed by genotype V (13.2%) and III (9.4%). CC80 was the most commonly identified clonal complex. PVL was highly prevalent among the isolates (58.5%). PVL was detected in 70.6% of isolates from infection sites and 47.3% of isolates from carriers. No vancomycin resistance, however, MRSA strains isolated from infection sites had signifi…	PCR
38640320	2021	Saudi Arabia	Molecular study	371	Hospital	Vancomycin was resistant in (0.3%) of MRSA isolates, and (2.9%) was resistant to Linezolid. Infection was predominant among males (55.8%) and most of the isolates occurred in the older age groups, with a mean age of 43.7 years. There is urgent need for continuous review of infection control practices to prevent any further spread of resistant strains. The use of antibiotics should be reduced and …	No typing was done in this study
37605760	2022	Saudi Arabia	Molecular study	128	Hospital	5 isolates were identified as VRSA with vanB.	PCR
37685363	2018-2021	Saudi Arabia	Molecular study	197	Hospital	Protein fingerprinting has the potential to be used in clinical settings to rapidly detect and differentiate MRSA isolates, allowing for more targeted treatments and improved patient outcomes.	No typing was done in this study
31940297	2006-2015	Saudi Arabia	Retrospective study	917	Hospital	Compared with CA-MRSA, HA-MRSA isolates turned out to be more frequently resistant against ciprofloxacin, clindamycin, erythromycin, tetracycline, and trimethoprim/sulfamethoxazole. Although vancomycin-resistant MRSA has not been detected at this institution, the unique ability of S. aureus to acquire and transfer antibiotic resistance calls for urgent and well-coordinated surveillance program to…	No typing was done in this study
29042801	2013-2014	Saudi Arabia	Molecular study	4	Hospital/Food Supply	ST1535, 13–13-1–1-81-11-13 was identified, which is a single locus variant of ST15. Of the 6 contigs related to the SCC element, one comprised a recombinase gene ccrAA, ccrC-PM1, fusC and a helicase, another one included mvaS, dru, mecA and 1 had yobV and Q4LAG7.	WGS
20944499	2001-2008	Saudi Arabia	Molecular study	9.9 per 10,000 admissions in 2001 to 67 per 10,000 admissions in 2008	Hospital	The antibiotic susceptibility pattern has also changed with increasing levels of resistance to erythromycin, tetracycline, clindamycin, ciprofloxacin and gentamicin.	No typing was done in this study
27621823	2009-2015	Saudi Arabia	Molecular study	117	Hospital	The most common clones were CC80 (n = 35), CC6 (n = 15), CC5 (n = 13) and CC22 (n = 12). With the exception of nine ST239 MRSA-III isolates, all others were of community-associated MRSA lineages. The following strains are identified for the first time in Saudi Arabia: ST8-MRSA-IV [PVL(+)/ACME(+)], USA300 (n = 1); ST72-MRSA-IV USA700 (n = 1); CC5-MRSA-IV, [PVL(+)/edinA(+)], WA MRSA-121 (n = 1); CC…	DNA Microarray
29151993	2012-2013	Saudi Arabia	Molecular study	113	Hospital	129 (97%) were PVL positive, 61 isolates (46%) had SCCmec II, two (1.5%) isolates had SCCmec III, and 70 (52.5%) isolates had SCCmec IV. Based on this scheme, 47.5% of the MRSA isolates were classified as HA-MRSA and 52.5% as CA-MRSA according to the SCCmec only. This classification did not take into consideration their PVL profile, which was probably influenced by the increased rate of HA-MRSA s…	PCR
22871621	2009-2010	Saudi Arabia	Retrospective study	186	Hospital	Multi-resistance was observed in 29.1% of all isolates, most significantly in HA-MRSA.	No typing was done in this study
29023028	2014-2015	Saudi Arabia	Molecular study	220	Hospital	21.82% of patients carried MRSA, with statistical difference in antibiotic usage between those colonized and not colonized. Intermediate resitance to teicoplanin and vancomycin was observed.	No typing was done in this study
32359985	2017	Saudi Arabia	Molecular study	10	Food Supply	High contamination of MRSA in pasteurized camel milk (10% of isolates tested) and all 10 isolates were found to be heat resistant.	No typing was done in this study
25975652	2005-2012	Saudi Arabia	Molecular study	12 Saudi Arabia isolates	Hospital	Most common spa types in Saudi Arabia were t1544, t2770 and t4573, however Saudi Arabian clones were quite diverse. Not all spa types could be separated based on Tm alone.	PCR
38138070	2021-2022	Saudi Arabia	Molecular Study	84 clinical isolates and 250 retail meat samples	Hospital/Food Supply	ST6 and ST97 were the most common clones in meat, while ST5 and ST6 were the most common clones in patients. CC5/ST5-SCCmecVc-t311 and CC361/ST672-SCCmecV-t3841 were most common in both. One Health approach recommended because of the genomic similarities between meat and clinical isolates.	PCR/WGS
39777537		Saudi Arabia	Molecular study	190	Hospital	78% of isolates were classified as MDR, with fusidic acid resistance being detected in 70% of isolates. CC5, CC6 and CC22 made up the majority of isolates. PVL prevalence was recorded at 20%.	DNA Microarray/PCR
26108584	2014-2015	Saudi Arabia	Cross-sectional	28 MRSA	Community	Students exposed to clinical work carried MRSA more than those not exposed.	No typing was done in this study
22187558	2008-2009	Saudi Arabia	Molecular study	2267 duplicate swabs	Hospital	The BD GeneOhm VanR Assay showed a sensitivity, specificity, positive predictive value (PPV) and negative predictive value (NPV) of 100%, 91.1%, 23.5%, and 100%, respectively as compared to culture. This test can be a reliable screening test to rapidly exclude MRSA.	No typing was done in this study
30477918	-	Saudi Arabia	Cross-sectional	43	Hospital	High genetic variation was noted with 40 SmaI-multiplex PCR types detected. MLST identified 26 sequence types. High genetic diversity could be attributed to the high number of visitors to Mecca.	PCR
37508317	2017-2021	Saudi Arabia	Molecular study	19	Hospital	All S. aureus isolates recovered from sickle cell patients contained the finbB, sdrC, sdrD, icaA, coa, nuc, hlg, and hla genes; none contained ermA.	No typing was done in this study
27934826	2013-2015	Saudi Arabia	Molecular study	71	Hospital	45 HA-MRSA and 26 CA-MRSA isolates with identified, belonging majoritarily to SCCmec Type I and Type IV respectively. 20 of the CA-MRSA were PVL positive in six different patterns, the eight pattern being the most frequent.	PCR
28185823	2008-2015	Saudi Arabia	Molecular study	16431 patients, between 19.81% to 26.74% of those being MRSA	Hospital	The GeneXpert MRSA multiplex kit scored 18.57% of isolates as MRSA+, which was higher than other kits.	No typing was done in this study
30805452	2015	Saudi Arabia	Prospective Observational Study	38 MRSA	Community	23.2% of patients carried MRSA, 94.7% of which were suceptible to linezolid.	No typing was done in this study
23756924	2010-2011	Saudi Arabia	Molecular study	26 MRSA	Hospital	26 isoles detected as MRSA by culture method while 62 were detected as MRSA. "The PCR method detected 30.4% of patients as MRSA positive while the culture method detected 19.6% of patients as positive for MRSA." Method can be used to exclude patients not colonized by MRSA.	No typing was done in this study
27364641	2014-2015	Saudi Arabia	Molecular study	66 MRSA	Food Supply	Vitek 2 correctly identified 61/66 MRSA isolates, while 64/66 were correctly identified by MBT.	No typing was done in this study
20392906	-	Saudi Arabia	Molecular study	1	Hospital	D958 strain harbored ST241, and had resembled the reference strain of ST239. This strain segregated closely with CC8 strains. SCCmec typing revealed that the strain belonged to type III. The strain had not responded to vancomycin, and was subsequently identified as having intermediate resistance to vancomycin.	DNA Microarray
40584034	2022-2024	Saudi Arabia	Molecular study	581	Hospital	The majority of isolates harbored community-associated SCCmec loci (types IVa, V/VII, and VI). Dominant clones include ST8-t008 (USA300), ST88-t690, ST672-t3841, ST6-t304, and ST5-t311. Linezolid and vancomycin resistance were mediated by cfr-carrying plasmids and mutations in the vraR gene and murf gene in five isolates, respectively.	WGS
40453105	2019-2019	Saudi Arabia	Molecular study	97	Hospital	Forty-four spa types were identified, with t304 (11.4%), t044 (8.4%), and t0127 (8.4%) being the most common. SCCmec types IVd (39%), IVc (27%), and V (24%) were most frequent. PVL was observed in 49% of isolates.	PCR
31689288	2014-2018	Saudi Arabia, UAE, Kuwait	Molecular study	20	Hospital	The element consists of a class B mec complex in which a mecABA000018 (a N315-like allele of mecA) is combined with ugpQ and delta mecR1. The fusidic acid resistance gene fusC is present, tirS is absent.	DNA Microarray/PCR/WGS
27578204	-	Saudi Arabia, UAE, Kuwait	Molecular study	47	Hospital	The study revealed a regional presence of as many as six distinct ‘strains’ of CC22-MRSA-IV that could be distinguished based on carriage of SCCmec IV subtypes and virulence factors. No true UKEMRSA-15/Barnim EMRSA was identified in Riyadh; all suspected isolates from Riyadh were assigned to other, albeit related strains. However, this strain was identified in Abu Dhabi and Kuwait.	DNA Microarray
